# Supplementary material for: Thiolated 2-Methyl-β-Cyclodextrin as a Mucoadhesive Excipient for Poorly Soluble Drugs: Synthesis and Characterization
Source: Polymers (Basel). 2022 Aug 3;14(15):3170. doi: 10.3390/polym14153170 (PMC9370929; doi:10.3390/polym14153170)
Supplement: Supplementary file 1 [file polymers-14-03170-s001.zip]

Archive with 1 entries (1 files):
- polymers-1847949-supplementary.pdf
